# Supplementary material for: Circulating Tumor DNA Profiling of a Diffuse Large B Cell Lymphoma Patient with Secondary Acute Myeloid Leukemia
Source: Cancers (Basel). 2022 Mar 8;14(6):1371. doi: 10.3390/cancers14061371 (PMC8946858; doi:10.3390/cancers14061371)
Supplement: Supplementary file 1 [file cancers-14-01371-s001.zip]

Archive with 3 entries (3 files):
- Supplemental Methods and Tables.pdf
- Supplemental Table S1 - Mutations identified by targeted sequencing of plasma DNA.xlsx
- Supplemental Table S2 - Genes and regions targeted in the Avenio Expanded Kit.xlsx
